# Supplementary material for: Online painting image clustering for the mental health of college art students based on improved CNN and SMOTE
Source: PeerJ Comput Sci. 2023 Jul 26;9:e1462. doi: 10.7717/peerj-cs.1462 (PMC10403178; doi:10.7717/peerj-cs.1462)
Supplement: Supplemental Information 1 [file peerj-cs-09-1462-s001.zip]

Archive with 16 entries (11 files):
- ┤·┬δ/
- ┤·┬δ/CNN.py
- ┤·┬δ/data/
- ┤·┬δ/data/rt-polaritydata/
- ┤·┬δ/data/rt-polaritydata/rt-polarity.neg
- ┤·┬δ/data/rt-polaritydata/rt-polarity.pos
- ┤·┬δ/data_helpers.py
- ┤·┬δ/eval.py
- ┤·┬δ/src/
- ┤·┬δ/src/clustering.py
- ┤·┬δ/src/point.py
- ┤·┬δ/src/run.py
- ┤·┬δ/tests/
- ┤·┬δ/tests/test_clustering.py
- ┤·┬δ/tests/test_point.py
- ┤·┬δ/train.py
