# Supplementary material for: Online painting image clustering for the mental health of college art students based on improved CNN and SMOTE
Source: PeerJ Comput Sci. 2023 Jul 26;9:e1462. doi: 10.7717/peerj-cs.1462 (PMC10403178; doi:10.7717/peerj-cs.1462)
Supplement: Supplemental Information 1 [file peerj-cs-09-1462-s001.zip › ┤·┬δ/src/point.py]

import math

class Point:
    def __init__(self, latit_, longit_):
        self.latit = latit_
        self.longit = longit_

    def euclidean_distance(self, another_point):
        return math.sqrt(math.pow(self.latit - another_point.latit, 2.0) + math.pow(self.longit - another_point.longit, 2.0))
