# Supplementary material for: Online painting image clustering for the mental health of college art students based on improved CNN and SMOTE
Source: PeerJ Comput Sci. 2023 Jul 26;9:e1462. doi: 10.7717/peerj-cs.1462 (PMC10403178; doi:10.7717/peerj-cs.1462)
Supplement: Supplemental Information 1 [file peerj-cs-09-1462-s001.zip › ┤·┬δ/tests/test_point.py]

import pytest

from src.point import Point

def test_euclidean_distance():
	point_1 = Point(10, 100)
	point_2 = Point(1, 10)
	assert point_1.euclidean_distance(point_2) == pytest.approx(90.44, 0.01)
